# Supplementary material for: Development and Angiogenic Potential of Cell-Derived Microtissues Using Microcarrier-Template
Source: Biomedicines. 2021 Feb 25;9(3):232. doi: 10.3390/biomedicines9030232 (PMC8025087; doi:10.3390/biomedicines9030232)
Supplement: Supplementary file 1 [file biomedicines-09-00232-s001.zip]

Archive with 4 entries (3 files):
- Supplementary Figures/
- Supplementary Figures/Supplementary figure 1.tif
- Supplementary Figures/Supplementary figure 2.tif
- Supplementary Figures/Supplementary Figures captions.docx
